# Supplementary material for: MSCs rescue impaired wound healing in a murine LAD1 model by adaptive responses to low TGF‐β1 levels
Source: EMBO Rep. 2020 Feb 21;21(4):e49115. doi: 10.15252/embr.201949115 (PMC7132342; doi:10.15252/embr.201949115)
Supplement: Supplementary file 2 — Table EV1 [file EMBR-21-e49115-s002.xlsx]

## Sheet: Sheet1
Table EV1: Relative expression of miRNAs in TGF-β1-treated MSCs to non-treated MSCs. Expressions of miRNAs in non-treated MSCs or in MSCs treated with 0.1 ng/ml, 1 ng/ml, or 10 ng/ml TGF-β1 for 24 h were assessed by miScript miRNA PCR array Human miFinder (Qiagen, MIHS-001Z). Relative expression of miRNAs was normalized on the average of 6 housekeeping small RNAs in individual samples, including …
	TGF-b1 conc. (ng/ml)
miRNA ID	0	0.1	1	10
hsa-miR-142-5p	n.d.	n.d.	n.d.	n.d.
hsa-miR-9	n.d.	n.d.	n.d.	n.d.
hsa-miR-150	n.d.	n.d.	n.d.	n.d.
hsa-miR-27b	1	1.20581	1.17283	0.939523
hsa-miR-101	n.d.	n.d.	n.d.	n.d.
hsa-let-7d	1	0.832199	0.70466	1.93858
hsa-miR-103a	1	1.24833	1.40444	1.25701
hsa-miR-16	1	1.20164	1.32409	0.820742
hsa-miR-26a	1	0.712025	0.80107	1.02101
hsa-miR-32	n.d.	n.d.	n.d.	n.d.
hsa-miR-26b	1	0.685391	0.630689	1.12896
hsa-let-7g	1	0.907519	0.965936	0.80107
hsa-miR-30c	1	0.882703	0.779165	0.687771
hsa-miR-96	n.d.	n.d.	n.d.	n.d.
hsa-miR-185	1	1.05702	1.33793	1.23971
hsa-miR-142-3p	1	3.79737	3.85038	0.362236
hsa-miR-24	1	1.07923	1.11729	0.668964
hsa-miR-155	1	0.335643	0.488016	1.22688
hsa-miR-146a	1	0.99654	1.01045	0.885768
hsa-miR-425	1	1.33793	1.52626	0.395021
hsa-miR-181b	1	0.594604	0.547147	1.60214
hsa-miR-302b	n.d.	n.d.	n.d.	n.d.
hsa-miR-30b	1	1.28343	1.27456	0.650671
hsa-miR-21	1	1.38511	5.81589	1.15669
hsa-miR-30e	1	1.6358	1.42405	0.840896
hsa-miR-200c	n.d.	n.d.	n.d.	n.d.
hsa-miR-15b	1	0.643941	0.666649	1.27015
hsa-miR-223	n.d.	n.d.	n.d.	n.d.
hsa-miR-194	n.d.	n.d.	n.d.	n.d.
hsa-miR-210	n.d.	n.d.	n.d.	n.d.
hsa-miR-15a	n.d.	n.d.	n.d.	n.d.
hsa-miR-181a	1	1.41912	1.83401	0.792784
hsa-miR-125b	1	1.18509	1.25266	0.699793
hsa-miR-99a	1	1.39959	1.55294	0.474671
hsa-miR-28-5p	1	1.00696	1.28343	0.721965
hsa-miR-320a	1	0.815072	0.771105	1.87254
hsa-miR-125a-5p	1	0.835088	0.757858	1.26576
hsa-miR-29b	1	1.12506	1.34723	0.659754
hsa-miR-29a	1	1.50004	1.47939	0.657471
hsa-miR-141	n.d.	n.d.	n.d.	n.d.
hsa-miR-19a	1	1.92519	2.03496	0.643941
hsa-miR-18a	1	0.885768	1.00347	0.776469
hsa-miR-374a	1	0.926588	0.76313	0.888843
hsa-miR-423-5p	1	0.420448	0.466516	1.23114
hsa-let-7a	1	0.558644	0.5	1.47427
hsa-miR-124	1	0.82932	0.920188	1.02101
hsa-miR-92a	1	0.771105	0.744839	1.00347
hsa-miR-23a	1	0.657471	0.588453	1.27015
hsa-miR-25	1	0.726986	0.641713	1.02101
hsa-let-7e	1	0.600818	0.541488	1.7593
hsa-miR-376c	1	2.15099	2.52275	0.719467
hsa-miR-126	1	0.463294	0.806642	0.707107
hsa-miR-144	n.d.	n.d.	n.d.	n.d.
hsa-miR-424	1	1.25266	1.27015	0.849685
hsa-miR-30a	1	0.90125	1	0.570382
hsa-miR-23b	1	0.624165	0.517632	1.31039
hsa-miR-151-5p	1	0.80107	1.30134	1.09429
hsa-miR-195	1	1.16473	1.24833	0.655197
hsa-miR-143	1	1.91853	1.95884	0.864537
hsa-miR-30d	1	1.16473	1.56917	0.578344
hsa-miR-191	1	0.923382	1.01045	1.02456
hsa-let-7i	1	1.03526	1.10191	0.692555
hsa-miR-302a	n.d.	n.d.	n.d.	n.d.
hsa-miR-222	1	0.750019	0.709562	1.03168
hsa-let-7b	1	0.622006	0.556711	1.72309
hsa-miR-19b	1	2.77022	2.28153	0.752623
hsa-miR-17	1	1.54756	1.49485	0.632878
hsa-miR-93	1	1.28788	1.20164	0.942785
hsa-miR-186	1	1.25701	1.24833	1.06437
hsa-miR-196b	1	0.602904	0.664343	0.80107
hsa-miR-27a	1	1.33793	1.69349	0.716978
hsa-miR-22	1	2.79917	3.56771	0.560583
hsa-miR-130a	1	0.858565	0.959264	0.291183
hsa-let-7c	1	0.678302	0.429283	1.8025
hsa-miR-29c	1	1.34257	1.52098	0.458502
hsa-miR-140-3p	1	0.885768	1.01045	1.26138
hsa-miR-128	1	0.939523	0.655197	0.852635
hsa-let-7f	1	0.586417	0.476319	1.31951
hsa-miR-122	n.d.	n.d.	n.d.	n.d.
hsa-miR-20a	1	1.6245	1.75321	0.558644
hsa-miR-106b	1	1.55833	1.6245	0.716978
hsa-miR-7	1	0.528509	0.496546	1.01396
hsa-miR-100	1	0.806642	0.852635	0.959264
hsa-miR-302c	n.d.	n.d.	n.d.	n.d.
