# Supplementary material for: MSCs rescue impaired wound healing in a murine LAD1 model by adaptive responses to low TGF‐β1 levels
Source: EMBO Rep. 2020 Feb 21;21(4):e49115. doi: 10.15252/embr.201949115 (PMC7132342; doi:10.15252/embr.201949115)
Supplement: Supplementary file 4 — Source Data for Figure 1 [file EMBR-21-e49115-s003.xlsx]

## Sheet: Fig.1B
Wound areas (% to day 0)
CD18-/- + PBS						CD18-/- + AT-MSC						WT + PBS						WT + AT-MSC
day0	day3	day5	day7	day9		day0	day3	day5	day7	day9		day0	day3	day5	day7	day9		day0	day3	day5	day7	day9
1	0.562669	0.507058	0.23124	0.184129		1	0.661359	0.446319	0.189267	0.105705		1	0.609974	0.3374	0.156302	0.0603595		1	0.634402	0.36972	0.22805	0.0152828
1	0.734299	0.850092	0.488885	0.348843		1	0.656929	0.6847	0.355956	0.0694026		1	0.46497	0.535284	0.237992	0.0302462		1	0.492223	0.441459	0.200476	0.0518108
1	0.72052	0.831436	0.258691	0.249161		1	0.631354	0.550431	0.227961	0.0218242		1	0.446447	0.708706	0.231544	0.120745		1	0.527931	0.36864	0.149521	0.00672219
1	0.642707	0.430475	0.244914	0.135341		1	0.509292	0.328952	0.252501	0.0744968		1	0.718236	0.367224	0.281653	0.0465735		1	0.403503	0.314174	0.0685262	0
1	0.586359	0.454379	0.245338	0.134169		1	0.543196	0.32402	0.143091	0.0599		1	0.511782	0.417553	0.213651	0.182692		1	0.370981	0.298353	0.102671	0.0403978
1	0.655345	0.454167	0.305658	0.288749		1	0.485334	0.444406	0.241285	0.0887218		1	0.806075	0.735582	0.431756	0.290856		1	0.428842	0.346241	0.153842	0.0171956
1	0.715764	0.522128	0.261407	0.339769		1	0.535298	0.303571	0.183939	0.118735		1	0.451733	0.518152	0.224242	0.0521949		1	0.616915	0.297575	0.155377	0
1	0.865388	0.71088	0.385981	0.270802		1	0.379112	0.518044	0.181544	0.102167		1	0.806006	0.649491	0.507438	0.160542		1	0.442426	0.202874	0.0840973	0.0228589
1	0.849836	0.628265	0.384216	0.259857		1	0.518278	0.348162	0.121675	0.0904848		1	0.699375	0.426417	0.166345	0.0464593		1	0.552471	0.33947	0.157205	0.0196569
1	0.651691	0.480382	0.312512	0.146171		1	0.483339	0.497936	0.25334	0.116134		1	0.689394	0.503646	0.287599	0.0282061		1	0.42771	0.343734	0.123113	0.00832235
1	0.885122	0.579071	0.247976	0.173436		1	0.399189	0.593103	0.231928	0.154716		1	0.564302	0.358509	0.337198	0.172732		1	0.464455	0.197412	0.10669	0.0244564
1	0.931341	0.652975	0.218475	0.212278		1	0.687666	0.257177	0.114359	0.0783901		1	0.413534	0.446024	0.407483	0.0722689		1	0.547725	0.397027	0.0740652	0
1	0.884018	0.515297	0.212858	0.148906		1	0.622205	0.627493	0.351078	0.150749		1	0.732489	0.459651	0.242229	0.0781589		1	0.61706	0.280941	0.12937	0.0226648
1	0.798974	0.559245	0.299357	0.166312		1	0.692192	0.627873	0.252166	0.0811206		1	0.6296	0.491786	0.334994	0.070709		1	0.492586	0.232615	0.126343	0.0078977
1	0.627056	0.448263	0.409175	0.140385		1	0.666391	0.444287	0.243597	0.0861872		1	0.624777	0.654336	0.444586	0.147397		1	0.523008	0.317605	0.184061	0.00294755
1	0.851095	0.655103	0.324444	0.212045		1	0.618237	0.373524	0.182309	0.0978271		1	0.41781	0.355949	0.213169	0.0656954		1	0.613623	0.37878	0.232318	0.0346469
1	0.731826	0.56803	0.492633	0.344228		1	0.618498	0.267767	0.236335	0.103195		1	0.407324	0.763205	0.232298	0.0242		1	0.540869	0.343978	0.0699685	0
1	0.634293	0.611785	0.267068	0.17022		1	0.641579	0.604523	0.320696	0.0409513		1	0.456442	0.332163	0.312553	0.084647		1	0.471366	0.254162	0.0637946	0
1	0.881377	0.522665	0.312924			1	0.654107	0.669565	0.388931			1	0.548723	0.545321	0.150668			1	0.511997	0.387879	0.131344
1	0.864982	0.651891	0.340409			1	0.435989	0.413321	0.326476			1	0.45949	0.27716	0.0773782			1	0.672454	0.3635	0.192448
1	0.677264	0.663068	0.334163			1	0.428473	0.33099	0.199324			1	0.42756	0.347175	0.152648			1	0.455461	0.231341	0.0701446
1	0.791426	0.823152	0.359842			1	0.474601	0.626995	0.195584			1	0.429026	0.287975	0.0990124			1	0.320966	0.229009	0.125309
1	0.677007	0.725619	0.44064			1	0.613364	0.361115	0.173247			1	0.552013	0.396686	0.255414			1	0.548153	0.242378	0.105947
1	0.685938	0.667753	0.34761			1	0.614539	0.463067	0.354439			1	0.719907	0.564384	0.163488			1	0.363122	0.142579	0.0768689
1	0.589787	0.508228	0.370141			1	0.554217	0.379814	0.144986			1	0.549405	0.449952	0.238771			1	0.313288	0.172579	0.148124
1	0.932142	0.742739	0.348275			1	0.652685	0.417764	0.159331			1	0.564433	0.339503	0.0843639			1	0.343816	0.160465	0.0806148
Note: 2 mice carries 8 wounds from each group were sacrificed on day 7 post-wounding for histology and protein isolation from wound tissue.
