# Supplementary material for: MSCs rescue impaired wound healing in a murine LAD1 model by adaptive responses to low TGF‐β1 levels
Source: EMBO Rep. 2020 Feb 21;21(4):e49115. doi: 10.15252/embr.201949115 (PMC7132342; doi:10.15252/embr.201949115)
Supplement: Supplementary file 5 — Source Data for Figure 2 [file EMBR-21-e49115-s004.xlsx]

## Sheet: Fig.2C
Total TGF-b1 in wound lysate
Standard curve of TGF-b1 ELISA
STD		mean	STD conc.
2.4045	2.3685	2.3865	2000
2.0105	1.9675	1.989	1000
1.2595	1.2515	1.2555	500
0.7175	0.7065	0.712	250
0.3875	0.3815	0.3845	125
0.2075	0.2015	0.2045	62.5
0.1125	0.1015	0.107	31.25
y = 401,13x^1,1699 (x = ELISA reading, y = conc. pg/ml)
conc. pg/mg protein = 2.1 * conc. pg/ml
Day 2			ELISA reading		mean	conc. (pg/ml)	pg/mg protein
	WT-PBS 1		0.1165	0.1475	0.132	37.5357	78.825
	WT-PBS 2		0.0555	0.0825	0.069	17.5734	36.904
	WT-PBS 3		0.0545	0.1195	0.087	23.0478	48.4003
	WT-MSC 1		0.3972	0.4398	0.4185	144.779	304.037
	WT-MSC 2		0.4545	0.4755	0.465	163.772	343.92
	WT-MSC 3		0.3415	0.3595	0.3505	117.656	247.078
	WT-MSC 4		0.3675	0.3865	0.377	128.129	269.071
	KO-PBS 1		0.1205	0.1165	0.1185	33.0848	69.478
	KO-PBS 2		0.0755	0.0785	0.077	19.9798	41.9575
	KO-PBS 3		0.0885	0.0895	0.089	23.6688	49.7045
	KO-MSC 1		0.2215	0.2685	0.245	77.3875	162.514
	KO-MSC 2		0.2729	0.3081	0.2905	94.4539	198.353
	KO-MSC 3		0.2255	0.2275	0.2265	70.5959	148.251
Day 5
	WT-PBS 1		0.1618	0.1852	0.1735	51.6823	108.533
	WT-PBS 2		0.2055	0.3005	0.253	80.3518	168.739
	WT-PBS 3		0.1345	0.1185	0.1265	35.7125	74.9964
	WT-MSC 1		0.3515	0.2689	0.310233	106.371	223.38
	WT-MSC 2		0.3803	0.4245	0.402395	137.971	289.74
	WT-MSC 3		0.4155	0.4165	0.416	143.768	301.913
	WT-MSC 4		0.3005	0.3125	0.3065	100.568	211.193
	KO-PBS 1		0.0935	0.0985	0.096	25.8609	54.308
	KO-PBS 2		0.0895	0.0515	0.0705	18.0211	37.8443
	KO-PBS 3		0.0645	0.0945	0.0795	20.7408	43.5556
	KO-MSC 1		0.3222	0.3548	0.3385	112.958	237.211
	KO-MSC 2		0.4735	0.4785	0.476	168.313	353.457
	KO-MSC 3		0.2851	0.3679	0.3265	108.287	227.403

## Sheet: Fig.2D
human TGF-b1 normalized to human GAPDH, qPCR
Biological repeats n = 3-4; Technical repeats n = 2
when Ct>35, expression = 0
Negative controls
	hTGF-b1		hGAPDH
without RTtase	>35	>35	>35	>35
no template	>35	>35	>35	>35
MSC control
	hTGF-b1	hGAPDH	DCt	2^(-DCt)	Normalized to MSC control
AT-MSC/-	23.72	18.12	5.6	0.0206173
AT-MSC/-	23.76	18.3	5.46	0.0227183
Ave			5.53	0.0216678	1
SEM				0.00148564	0.0685643
D2 WT-MSC-1	30.91	25.6	5.31	0.0252076
D2 WT-MSC-1	30.95	25.54	5.41	0.0235195
D2 WT-MSC-2	31.23	26.48	4.75	0.0371627
D2 WT-MSC-2	31.69	27.33	4.36	0.0486978
D2 WT-MSC-3	28.2	23.36	4.84	0.0349152
D2 WT-MSC-3	28.1	23.09	5.01	0.0310341
D2 WT-MSC-4	29.59	25.68	3.91	0.0665231
D2 WT-MSC-4	29.81	25.72	4.09	0.0587202
Ave				0.0407225	1.8794
SEM				0.00786064	0.36278
D5 WT-MSC-1	32.69	27.33	5.36	0.0243489
D5 WT-MSC-1	>35	28.04	-	0
D5 WT-MSC-2	31.97	27.19	4.78	0.0363979
D5 WT-MSC-2	33.13	27.68	5.45	0.0228763
D5 WT-MSC-3	34.56	28.68	5.88	0.0169802
D5 WT-MSC-3	34.37	28.52	5.85	0.017337
D5 WT-MSC-4	>35	30.04	-	0
D5 WT-MSC-4	>35	30.84	-	0
Ave				0.0147426	0.680389
SEM				0.00679065	0.313398
D7 WT-MSC-1	>35	>35	-	0
D7 WT-MSC-1	>35	>35	-	0
D7 WT-MSC-2	>35	>35	-	0
D7 WT-MSC-2	>35	>35	-	0
D7 WT-MSC-3	>35	>35	-	0
D7 WT-MSC-3	>35	>35	-	0
Ave				0	0
SEM				0	0
D2 KO-MSC-1	29.24	24.54	4.7	0.0384733
D2 KO-MSC-1	29.43	24.73	4.7	0.0384733
D2 KO-MSC-2	28.94	23.77	5.17	0.0277763
D2 KO-MSC-2	29.12	23.92	5.2	0.0272047
D2 KO-MSC-3	29.52	24.18	5.34	0.0246888
D2 KO-MSC-3	29.35	24.19	5.16	0.0279695
Ave				0.0307643	1.41982
SEM				0.00351357	0.162156
D5 KO-MSC-1	31.78	27.06	4.72	0.0379436
D5 KO-MSC-1	33.47	27.27	6.2	0.0136024
D5 KO-MSC-2	33.18	28.93	4.25	0.052556
D5 KO-MSC-2	32.89	28.65	4.24	0.0529216
D5 KO-MSC-3	32.84	26.62	6.22	0.0134151
D5 KO-MSC-3	32.22	26.88	5.34	0.0246888
D5 KO-MSC-4	32.12	26.95	5.17	0.0277763
D5 KO-MSC-4	33.13	27.05	6.08	0.0147822
Ave				0.0297107	1.37119
SEM				0.00824899	0.380702
D7 KO-MSC-1	34.24	29.46	4.78	0.0363979
D7 KO-MSC-1	>35	29.7	-	0
D7 KO-MSC-2	>35	28.64	-	0
D7 KO-MSC-2	33.64	29.03	4.61	0.0409498
D7 KO-MSC-3	31.95	27.08	4.87	0.0341967
D7 KO-MSC-3	32.45	27	5.45	0.0228763
Ave				0.0224035	1.03395
SEM				0.0105923	0.488848
hTGF-b1 normalized on MSC cell number, hTGF-b1 expression in MSC control was set as 1 AU
MSC control	WT + MSC			CD18-/- + MSC
	D2	D5	D7	D2	D5	D7
1	11.6311	9.12296	0.00612426	3.34344	15.3998	19.5987
