# Supplementary material for: MSCs rescue impaired wound healing in a murine LAD1 model by adaptive responses to low TGF‐β1 levels
Source: EMBO Rep. 2020 Feb 21;21(4):e49115. doi: 10.15252/embr.201949115 (PMC7132342; doi:10.15252/embr.201949115)
Supplement: Supplementary file 6 — Source Data for Figure 3 [file EMBR-21-e49115-s005.xlsx]

## Sheet: Fig.3B
ImageJ: Threshold = 55, Particle size = 20 - infinity
% of a-SMA+ area
Day 5	PBS	MSC		Day 7	PBS	MSC
	1.078	9.977			17.42	23.853
	1.485	9.496			11.694	27.957
	5.993	15.983			17.338	34.189
Mean	2.852	11.8187		Mean	15.484	28.6663
SEM	1.28589	1.70386		SEM	1.54738	2.45337
