# Supplementary material for: MSCs rescue impaired wound healing in a murine LAD1 model by adaptive responses to low TGF‐β1 levels
Source: EMBO Rep. 2020 Feb 21;21(4):e49115. doi: 10.15252/embr.201949115 (PMC7132342; doi:10.15252/embr.201949115)
Supplement: Supplementary file 7 — Source Data for Figure 4 [file EMBR-21-e49115-s006.xlsx]

## Sheet: Fig.4G
ImageJ: Threshold = 55, Particle size = 100 - infinity
% of a-SMA+ area
	MSC	mFB	mFB+ rhTGF-b1	mFB+MSC	mFB+MSC/ TGF-b1-siRNA	mFB+MSC/ ctrl-siRNA
	0	1.228	16.159	11.423	1.587	11.134
	0.476	5.872	26.592	12.693	0.995	9.057
	0.55	0.928	34.617	5.959	1.422
		1.217	22.459	6.593
			34.348	8.272
				12.087
Mean	0.342	2.31125	26.835	9.5045	1.33467	10.0955
SEM	0.140706	1.02966	3.16348	1.09396	0.144019	0.73433

## Sheet: Fig.4H
Wound areas (% to day 0)
PBS						HDF						MSC						MSC/TGF-b1-siRNA						MSC/ctrl-siRNA
day0	day3	day5	day7	day10		day0	day3	day5	day7	day10		day0	day3	day5	day7	day10		day0	day3	day5	day7	day10		day0	day3	day5	day7	day10
1	0.963972	0.558425	0.704303	0.572203		1	1.03309	0.756788	0.828457	0.354414		1	0.598621	0.481947	0.468257	0.165051		1	0.818418	0.678883	0.41356	0.231721		1	0.552547	0.495534	0.367489	0.143644
1	0.916271	1.04853	0.78763	0.468572		1	1.00746	0.705413	0.57104	0.624815		1	0.745091	0.600651	0.427433	0.114718		1	0.924305	0.753645	0.55488	0.17883		1	0.658991	0.590162	0.505158	0.115071
1	0.752474	0.576591	0.554856	0.323824		1	0.87567	0.769722	0.78717	0.53707		1	0.807201	0.470367	0.337448	0.0828968		1	0.654697	0.598535	0.43795	0.181077		1	0.633844	0.529219	0.303329	0.0945108
1	0.830708	0.893762	0.662928	0.265903		1	0.719393	0.556367	0.437367	0.222194		1	0.81802	0.657593	0.395906	0.102285		1	0.799797	0.541628	0.343216	0.0931864		1	0.744313	0.625149	0.30285	0.0539612
1	0.998733	0.798888	0.807093	0.543714		1	0.80225	0.73327	0.457923	0.269328		1	0.791449	0.484493	0.187363	0.128028		1	0.684764	0.626781	0.355366	0.128313		1	0.62851	0.551535	0.290156	0.0786649
1	0.920465	0.814	0.931177	0.428736		1	0.976821	0.779212	0.759302	0.304767		1	0.858235	0.646239	0.45308	0.0391796		1	0.933621	0.737063	0.581892	0.241846		1	0.648309	0.460971	0.177837	0.0305587
1	0.799639	0.72245	0.53609	0.366527		1	0.695941	0.622139	0.452918	0.161611		1	0.82994	0.571922	0.380558	0.104606		1	0.924838	0.739933	0.571344	0.155466		1	0.724684	0.474802	0.266174	0.0425108
1	0.836416	0.881658	0.784409	0.65337		1	0.807364	0.746781	0.629776	0.216886		1	0.609412	0.432928	0.130724	0.0540206		1	0.68807	0.604931	0.52925	0.254915		1	0.810355	0.605394	0.150714	0.0479433
1	0.695116	0.708074	0.772529	0.526974		1	0.993707	0.704952	0.800723	0.382759		1	0.704266	0.546603	0.157443	0.0335221		1	0.825926	0.656928	0.667085	0.272895		1	0.724597	0.553489	0.415714	0.070471
1	0.744379	0.66988	0.783358	0.54886		1	0.76098	0.745504	0.742278	0.317275		1	0.649157	0.444678	0.164769	0.0531799		1	0.876658	0.53968	0.394278	0.220184		1	0.542318	0.457564	0.272553	0.044394
1	0.791508	0.535961	0.554856	0.493003		1	0.695661	0.640586	0.61404	0.340299		1	0.655654	0.501214	0.46252	0.124649		1	0.845801	0.54493	0.474477	0.177032		1	0.685737	0.576727	0.110877	0.0417185
1	0.693186	0.800628	0.724368	0.451911		1	0.992448	0.806047	0.598026	0.337385		1	0.688022	0.594113	0.384101	0.0263142		1	0.889645	0.718813	0.582815	0.257963		1	0.777621	0.602949	0.26737	0.0661351
1	0.87197	0.912449	0.999827	0.64754		1	1.02185	0.716097	0.748973	0.592904		1	0.875498	0.534442	0.304226	0.0479098		1	0.87557	0.685596	0.352675	0.182128		1	0.580317	0.555956	0.325832	0.137892
1	0.825037	0.882581	0.746099	0.703908		1	0.85482	0.658226	0.427777	0.223134		1	0.640029	0.478382	0.173116	0.0976751		1	0.659144	0.560255	0.483199	0.114817		1	0.688932	0.565517	0.11644	0.0825635
