# Supplementary material for: MSCs rescue impaired wound healing in a murine LAD1 model by adaptive responses to low TGF‐β1 levels
Source: EMBO Rep. 2020 Feb 21;21(4):e49115. doi: 10.15252/embr.201949115 (PMC7132342; doi:10.15252/embr.201949115)
Supplement: Supplementary file 8 — Source Data for Figure 5 [file EMBR-21-e49115-s007.xlsx]

## Sheet: Fig.5BC
Total TGF-b1 Day 5	ELISA reading				conc. (pg/ml)				conc. (pg/mg protein)				Mean	SD
PBS	0.5225	0.5205	0.5675	0.5505	271.808	270.638	298.287	288.252	190.266	189.446	208.801	201.776	197.572	9.36605
MSC/TGF-b1-siRNA	0.6855	0.5925	0.6165	0.6505	368.933	313.113	327.419	347.806	258.253	219.179	229.194	243.464	237.522	17.0384
MSC/ctrl-siRNA	0.8685	0.8005	0.7905	0.8775	481.477	439.272	433.103	487.095	337.034	307.491	303.172	340.966	322.166	19.5844
												reduction	0.262732
Active TGF-b1 Day 5	ELISA reading				conc. (pg/ml)				conc. (pg/mg protein)				Mean	SD
PBS	0.0575	0.0535	0.0505	0.0885	22.6908	20.9226	19.6072	36.8614	11.3454	10.4613	9.80359	18.4307	12.5102	3.99721
MSC/TGF-b1-siRNA	0.0755	0.0735	0.0815	0.0675	30.8274	29.9101	33.5974	27.1772	15.4137	14.9551	16.7987	13.5886	15.189	1.32385
MSC/ctrl-siRNA	0.1165	0.1245	0.1005	0.1115	50.2229	54.1198	42.5313	47.8041	25.1114	27.0599	21.2657	23.9021	24.3348	2.42461
												reduction	0.37583
