# Supplementary material for: MSCs rescue impaired wound healing in a murine LAD1 model by adaptive responses to low TGF‐β1 levels
Source: EMBO Rep. 2020 Feb 21;21(4):e49115. doi: 10.15252/embr.201949115 (PMC7132342; doi:10.15252/embr.201949115)
Supplement: Supplementary file 9 — Source Data for Figure 6 [file EMBR-21-e49115-s008.xlsx]

## Sheet: Fig.6A
Dilution during TGF-b1 activation step in ELISA: Dilution factor (Df) = 1,4x
	Plate 1: capture
	Medium ctrl	0 ng/ml	0.1 ng/ml	0.3 ng/ml	1 ng/ml	3 ng/ml	10 ng/ml
	32	108	227	579	753	375	229
	31	83	375	309	221	120	106
	34	63	335	514	264	138	63
	29	61	292	344	351	172	150
	31	71	332	378	422	216	114
Mean	31.4	77.2	312.2	424.8	402.2	204.2	132.4
Mean x Df	43.96	108.08	437.08	594.72	563.08	285.88	185.36
	Plate 2: Re-capture
	Medium ctrl	0 ng/ml	0.1 ng/ml	0.3 ng/ml	1 ng/ml	3 ng/ml	10 ng/ml
	47	107	55	67	26	10	22
	34	53	104	34	25	33	42
	25	28	41	27	28	6	21
	27	12	33	76	16	22	63
	18	17	52	45	28	16	6
Mean	30.2	43.4	57	49.8	24.6	17.4	30.8
Mean x Df	42.28	60.76	79.8	69.72	34.44	24.36	43.12

## Sheet: Fig.6BC
Optic density from three blots: Smad7 normalized to b-actin
Expression of Smad7 in control condition (rhTGF-b1 = 0) was set as 1 AU
rhTGF-b1	0 ng/ml	0.1 ng/ml	0.3 ng/ml	1 ng/ml	3 ng/ml	10 ng/ml
MSC	1	0.713912	1.12507	1.36748	2.16316	1.57059
	1	0.249532	0.189699	0.0863044	0.468082	0.348405
	1	0.52	0.54	0.51	1.02	1.14
Mean	1	0.494481	0.618257	0.654595	1.21708	1.01966
SEM	1.98729e-08	0.052154	0.10567	0.145951	0.19332	0.138617
HDF	1	1.53126	1.03222	1.34966	0.454304	0.615632
	1	0.714037	1.03766	0.424313	0.217207	0.437749
	1	0.71171	0.606663	0.803479	0.674728	0.746477
Mean	1	0.98567	0.892181	0.85915	0.448746	0.599952
SEM	5.93727e-08	0.105654	0.0552936	0.104017	0.0511637	0.0346502

## Sheet: Fig.6D
rhTGF-b1	0 ng/ml	0.1 ng/ml	0.3 ng/ml	1 ng/ml	3 ng/ml	10 ng/ml
MSC	1.99568	6.53664	28.5123	7.10749	3.69737	2.33446
	1.13059	1.16157	4.60212	28.5123	8.42613	2.9178
	0.619446	1.19279	23.3552	28.5123	13.9011	2.01391
Mean	1.24857	2.96366	18.8232	21.3774	8.67485	2.42206
SEM	0.40164	1.78651	3.97905	3.90797	2.28365	0.264579
HDF	3.28441	5.87966	7.36206	9.49667	12.2572	11.4216
	2.8077	3.10717	5.37452	7.28936	11.1638	11.3622
Mean	3.04606	4.49341	6.36829	8.39301	11.7105	11.3919
SEM	0.238356	1.38624	0.993767	1.10365	0.546695	0.0296718
