# Supplementary material for: MSCs rescue impaired wound healing in a murine LAD1 model by adaptive responses to low TGF‐β1 levels
Source: EMBO Rep. 2020 Feb 21;21(4):e49115. doi: 10.15252/embr.201949115 (PMC7132342; doi:10.15252/embr.201949115)
Supplement: Supplementary file 10 — Source Data for Figure 7 [file EMBR-21-e49115-s009.xlsx]

## Sheet: Fig.7A
miR-21 expression in control group (DMSO, rhTGF-b1 = 0) was set as 1 AU
DMSO	Expt-1	Expt-2	Expt-3	Mean	SEM
0 ng/ml	1	1	0.999999	1	7.91882e-07
0.1 ng/ml	1.13035	3.05316	1.40721	1.86357	0.600139
0.3 ng/ml	3.03203	4.80871	6.11248	4.65107	0.892733
1 ng/ml	5.83138	5.77093	12.0973	7.89987	2.09879
3 ng/ml	3.1782	4.64876	3.98391	3.93696	0.425163
10 ng/ml	2.34475	2.69953	1.7627	2.26899	0.27308
SB431542	Expt-1	Expt-2	Expt-3	Mean	SEM
0 ng/ml	0.280011	1.2019	1.15056	0.877489	0.299107
0.1 ng/ml	0.227975	0.605663	1.11041	0.648017	0.255617
0.3 ng/ml	0.0969867	1.73886	1.21964	1.0185	0.484521
1 ng/ml	0.39105	2.32439	1.45488	1.3901	0.559045
3 ng/ml	0.949776	3.37582	3.11873	2.48144	0.76942
10 ng/ml	2.26092	5.76052	3.96639	3.99594	1.01036

## Sheet: Fig.7E
miR-21 expression in control group (control mimic, rhTGF-b1 = 0) was set as 1 AU
		2^(-DCt)	convert to AU	Mean	SEM
miR-21 mimic	0 ng/ml	13.0629	2.46228	2.44753	0.127207
		11.7786	2.2202
		14.1125	2.66012
	0.1 ng/ml	22.8386	4.30494	2.90968	0.700044
		11.2013	2.11139
		12.2695	2.31272
	0.3 ng/ml	17.1662	3.23573	5.17454	0.973205
		33.3843	6.29276
		31.8054	5.99514
	1 ng/ml	34.4421	6.49213	10.7818	2.17122
		71.6801	13.5113
		65.4763	12.3419
	3 ng/ml	19.6084	3.69607	4.19518	0.555542
		19.0194	3.58505
		28.141	5.30441
	10 ng/ml	44.6751	8.42101	6.26896	1.09469
		29.3991	5.54156
		25.7001	4.84432
ctrl mimic	0 ng/ml	5.29232	0.997572	0.999999	0.0343987
		5.62752	1.06076
		4.99575	0.94167
	0.1 ng/ml	12.0011	2.26215	2.04672	0.298028
		7.73338	1.4577
		12.8402	2.42031
	0.3 ng/ml	14.6812	2.76733	2.80787	0.113971
		13.9733	2.63389
		16.0344	3.0224
	1 ng/ml	45.4434	8.56583	6.28657	1.14055
		26.8844	5.06757
		27.7266	5.22631
	3 ng/ml	13.7294	2.58792	2.16188	0.307385
		8.30281	1.56503
		12.3754	2.33269
	10 ng/ml	5.51515	1.03957	0.802981	0.124183
		3.28524	0.61925
		3.97954	0.75012

## Sheet: Fig.7H
miR-21 expression in control group (control inhibitor, rhTGF-b1 = 0) was set as 1 AU
		2^(-DCt)	convert to AU	Mean	SEM
miR-21 inhibitor	0 ng/ml	3.58681	0.447618	0.384397	0.0269891
		2.96103	0.369524
		2.69279	0.336048
	0.1 ng/ml	6.18083	0.77134	0.575364	0.0825271
		3.48124	0.434443
		4.16929	0.520309
	0.3 ng/ml	3.81663	0.476299	0.619492	0.0797673
		4.61522	0.57596
		6.46029	0.806217
	1 ng/ml	5.19491	0.648303	0.825828	0.117318
		8.89688	1.11029
		5.76052	0.718888
	3 ng/ml	5.21114	0.650328	0.496016	0.0629978
		3.35358	0.418512
		3.35916	0.419208
	10 ng/ml	3.26662	0.40766	0.490826	0.0562578
		3.50375	0.437253
		5.02875	0.627566
ctrl inhibitor	0 ng/ml	10.7108	1.33667	0.999995	0.154781
		7.87402	0.982643
		5.45432	0.680676
	0.1 ng/ml	17.5325	2.18798	2.25049	0.278806
		23.0032	2.8707
		13.5645	1.69279
	0.3 ng/ml	25.2445	3.15041	3.51916	0.603453
		19.7434	2.46389
		39.6102	4.94318
	1 ng/ml	46.9971	5.86503	5.94717	0.194854
		44.7216	5.58106
		51.2472	6.39542
	3 ng/ml	23.639	2.95005	3.09248	0.0748771
		24.5491	3.06362
		26.1529	3.26377
	10 ng/ml	9.80964	1.2242	1.35194	0.106626
		9.76419	1.21853
		12.926	1.6131
